# Supplementary material for: Kidney Biopsy in Patients with Cancer along the Last Decade: A Multicenter Study
Source: J Clin Med. 2022 May 21;11(10):2915. doi: 10.3390/jcm11102915 (PMC9143132; doi:10.3390/jcm11102915)
Supplement: Supplementary file 1 [file jcm-11-02915-s001.zip]

Archive with 1 entries (1 files):
- jcm-1677328-supplementary.pdf
